# Supplementary material for: Adolescents’ Knowledge on Climate Change: A Nationwide Study in Indonesia
Source: Int J Environ Res Public Health. 2025 Apr 5;22(4):571. doi: 10.3390/ijerph22040571 (PMC12026836; doi:10.3390/ijerph22040571)
Supplement: Supplementary file 1 [file ijerph-22-00571-s001.zip]

Archive with 1 entries (1 files):
- ijerph-3495805-supplementary.pdf
